# Supplementary material for: Correlation between Structural and Functional Changes in Patients with Raised Intraocular Pressure Due to Graves’ Orbitopathy
Source: Diagnostics (Basel). 2024 Mar 20;14(6):649. doi: 10.3390/diagnostics14060649 (PMC10968800; doi:10.3390/diagnostics14060649)
Supplement: Supplementary file 1 [file diagnostics-14-00649-s001.zip]

Archive with 1 entries (1 files):
- diagnostics-2876312-supplementary.pdf
